# Supplementary material for: Single-Bud Expression Analysis of Bud Dormancy Factors in Peach
Source: Plants (Basel). 2023 Jul 10;12(14):2601. doi: 10.3390/plants12142601 (PMC10385799; doi:10.3390/plants12142601)
Supplement: Supplementary file 1 [file plants-12-02601-s001.zip]

Archive with 1 entries (1 files):
- plants-2457135-supplementary.pdf
